# Supplementary material for: Fabrication of Humidity-Resistant Optical Fiber Sensor for Ammonia Sensing Using Diazo Resin-Photocrosslinked Films with a Porphyrin-Polystyrene Binary Mixture
Source: Sensors (Basel). 2021 Sep 15;21(18):6176. doi: 10.3390/s21186176 (PMC8469947; doi:10.3390/s21186176)
Supplement: Supplementary file 1 [file sensors-21-06176-s001.zip]

Archive with 1 entries (1 files):
- sensors-1249395-supplementary.pdf
